# Supplementary material for: Measuring mRNA translation in neuronal processes and somata by tRNA-FRET
Source: Nucleic Acids Res. 2020 Jan 24;48(6):e32. doi: 10.1093/nar/gkaa042 (PMC7102941; doi:10.1093/nar/gkaa042)
Supplement: gkaa042_Supplemental_Files [file gkaa042_supplemental_files.zip]

Archive with 2 entries (2 files):
- Figure supplements 041219.pdf
- supplamentary video 1.avi
